# Supplementary material for: The impact of autoimmune diseases on delirium risk in critically ill patients: a propensity score matching multicenter analysis
Source: Front Med (Lausanne). 2025 Jul 16;12:1621441. doi: 10.3389/fmed.2025.1621441 (PMC12307289; doi:10.3389/fmed.2025.1621441)
Supplement: Supplementary file 1 [file Data_Sheet_1.xlsx]

## Sheet: Directory
Directory Information
Table 1	Baseline characteristics of Autoimmune Diseases (AID) patient cohorts with absolute standardized mean differences pre- and post-matching
Table 2	The relationship between autoimmune diseases（AID） and delirium incidence before and after propensity score matching
Table 3	The association of autoimmune diseases（AID） and continuity secondary outcomes in the PSM matched cohort
Table 4	Univariate and Multivariate competing risk analysis before and after propensity score matching
Table 5	E-value for association between autoimmune diseases（AID） and delirium

## Sheet: Table 1
Table 1: Baseline characteristics of Autoimmune Diseases (AID) patient cohorts with absolute standardized mean differences pre- and post-matching
Characteristic	Before PSM					After PSM
	All patients (n =8978)	Non-AID group (n =7971)	AID group (n =1007)	P value	SMD	All patients (n =1940)	Non-AID group (n =970)	AID group (n =970)	P value	SMD
Basic Characteristics
Age (year),median [IQR]	49.00 [38.00, 59.00]	49.00 [39.00, 59.00]	46.00 [34.00, 57.00]	<0.001	0.21	63.00 [53.00, 74.00]	64.00 [54.00, 73.00]	63.00 [52.00, 74.00]	0.62	0.011
Gender, No(%)
Female	3940 (43.9)	3433 (43.1)	507 (50.3)	<0.001	0.146	969 (49.9)	485 (50.0)	484 (49.9)	1	0.024
Male	5038 (56.1)	4538 (56.9)	500 (49.7)			971 (50.1)	485 (50.0)	486 (50.1)
Ethnicity, No(%)
African American	782 (8.7)	688 (8.6)	94 (9.3)	0.036	0.129	195 (10.1)	105 (10.8)	90 (9.3)	0.004	0.19
Asian	105 (1.2)	93 (1.2)	12 (1.2)			24 (1.2)	12 (1.2)	12 (1.2)
Caucasian	7110 (79.2)	6297 (79.0)	813 (80.7)			1504 (77.5)	721 (74.3)	783 (80.7)
Hispanic	445 (5.0)	394 (4.9)	51 (5.1)			112 (5.8)	62 (6.4)	50 (5.2)
Native American	99 (1.1)	95 (1.2)	4 (0.4)			13 (0.7)	10 (1.0)	3 (0.3)
Other/Unknown	437 (4.9)	404 (5.1)	33 (3.3)			92 (4.7)	60 (6.2)	32 (3.3)
Respiratory Rate (bpm),median [IQR]	86.19 [75.92, 97.73]	85.80 [75.52, 97.22]	89.63 [79.51, 101.85]	<0.001	0.238	88.18 [78.10, 100.26]	87.04 [76.84, 98.40]	89.54 [79.26, 101.88]	<0.001	0.159
SPO2 (%),median [IQR]	97.23 [95.73, 98.54]	97.25 [95.75, 98.56]	97.08 [95.38, 98.40]	0.818	0.082	97.06 [95.52, 98.41]	97.00 [95.62, 98.41]	97.08 [95.38, 98.41]	0.845	0.001
NIBP (mmHg),median [IQR]	77.07 [69.86, 86.33]	77.04 [69.88, 86.22]	77.28 [69.64, 87.16]	0.498	0.049	77.37 [70.18, 87.24]	77.54 [70.40, 87.37]	77.27 [69.70, 87.16]	0.404	0.034
Laboratory
WBC (K/mcL),median [IQR]	9.00 [6.50, 12.40]	8.90 [6.50, 12.30]	9.30 [6.60, 13.20]	0.006	0.067	9.20 [6.55, 12.81]	9.20 [6.60, 12.57]	9.30 [6.51, 13.10]	0.581	0.046
Platelet_min (median [IQR])	167.00 [119.00, 226.00]	166.00 [118.00, 224.00]	177.00 [125.00, 244.00]	<0.001	0.116	178.00 [127.00, 239.00]	180.00 [130.00, 235.75]	176.00 [125.00, 244.00]	0.667	0.025
Hematocrit (%),median [IQR]	30.50 [25.10, 35.90]	30.50 [25.10, 35.90]	30.80 [25.70, 36.05]	0.173	0.045	30.70 [25.40, 35.90]	30.50 [25.00, 35.70]	30.80 [25.80, 36.10]	0.239	0.054
Hemoglobin (g/dL),median [IQR]	10.10 [8.40, 11.80]	10.10 [8.40, 11.80]	10.10 [8.50, 11.90]	0.473	0.028	10.10 [8.40, 11.90]	10.00 [8.30, 11.80]	10.20 [8.50, 11.90]	0.35	0.043
Bun (mg/dL),median [IQR]	24.00 [16.00, 40.00]	24.00 [16.00, 39.00]	26.00 [16.00, 44.00]	0.015	0.091	26.00 [17.00, 44.00]	27.00 [17.00, 44.00]	26.00 [16.00, 44.00]	0.231	0.048
Bicarbonate (mmol/L),median [IQR]	24.00 [21.25, 26.75]	24.00 [21.46, 26.78]	23.50 [20.00, 26.50]	<0.001	0.181	23.75 [20.33, 26.50]	24.00 [20.50, 26.42]	23.55 [20.00, 26.50]	0.211	0.011
Aniongap,median [IQR]	10.50 [8.00, 14.00]	10.50 [7.90, 13.75]	12.25 [8.00, 14.88]	<0.001	0.145	11.20 [8.00, 14.88]	11.00 [8.00, 14.11]	12.13 [8.00, 14.88]	0.059	0.048
PTT(s),median [IQR]	32.00 [28.00, 41.00]	32.00 [28.00, 41.00]	32.20 [27.60, 41.00]	0.807	0.005	32.00 [27.60, 40.70]	32.00 [27.70, 40.70]	32.10 [27.60, 40.65]	0.776	0.04
INR,median [IQR]	1.20 [1.10, 1.50]	1.20 [1.10, 1.50]	1.20 [1.10, 1.50]	0.166	0.04	1.20 [1.10, 1.50]	1.20 [1.10, 1.44]	1.20 [1.10, 1.50]	0.324	0.016
PT(s),median [IQR]	14.50 [12.50, 17.60]	14.50 [12.50, 17.70]	14.30 [12.30, 17.10]	0.015	0.012	14.30 [12.20, 17.10]	14.20 [12.20, 17.20]	14.30 [12.30, 17.00]	0.966	0.005
Albumin (g/dL),median [IQR]	2.90 [2.75, 3.40]	2.90 [2.75, 3.45]	2.81 [2.70, 3.34]	0.001	0.095	2.81 [2.70, 3.40]	2.90 [2.70, 3.40]	2.81 [2.73, 3.35]	0.087	0.058
Comorbidities
Heart Failure, No(%)	1071 (11.9)	900 (11.3)	171 (17.0)	<0.001	0.164	326 (16.8)	167 (17.2)	159 (16.4)	0.671	0.008
Myocardial Infarct, No(%)	502 (5.6)	451 (5.7)	51 (5.1)	0.484	0.026	101 (5.2)	54 (5.6)	47 (4.8)	0.87	0.015
Chronic Kidney Disease, No(%)	585 (6.5)	501 (6.3)	84 (8.3)	0.015	0.079	171 (8.8)	89 (9.2)	82 (8.5)	0.631	0.009
COPD, No(%)	907 (10.1)	733 (9.2)	174 (17.3)	<0.001	0.24	340 (17.5)	178 (18.4)	162 (16.7)	0.37	0.007
Hypertension, No(%)	1429 (15.9)	1100 (13.8)	329 (32.7)	<0.001	0.458	626 (32.3)	324 (33.4)	302 (31.1)	0.308	0.009
Stroke, No(%)	417 (4.6)	370 (4.6)	47 (4.7)	1	0.001	100 (5.2)	55 (5.7)	45 (4.6)	0.355	0.024
Hepaticfailure, No(%)	142 (1.6)	135 (1.7)	7 (0.7)	0.024	0.112	15 (0.8)	8 (0.8)	7 (0.7)	1	0.019
Metastaticcancer, No(%)	186 (2.1)	166 (2.1)	20 (2.0)	0.932	0.007	38 (2.0)	18 (1.9)	20 (2.1)	0.87	0.015
Sepsis-3, No(%)	1275 (14.2)	963 (12.1)	312 (31.0)	<0.001	0.473	566 (29.2)	281 (29.0)	285 (29.4)	0.881	0.049
Interventions use / Related Evaluations
Glucocorticoid(medication use) , No(%)	2264 (25.2)	2037 (25.6)	227 (22.5)	0.042	0.071	450 (23.2)	230 (23.7)	220 (22.7)	0.628	0.028
Calcineurin Inhibitor(medication use) , No(%)	99 (1.1)	89 (1.1)	10 (1.0)	0.847	0.012	33 (1.7)	23 (2.4)	10 (1.0)	0.035	0.104
Vasoactive Drug(medication use) , No(%)	2342 (26.1)	2182 (27.4)	160 (15.9)	<0.001	0.282	325 (16.8)	165 (17.0)	160 (16.5)	0.808	0.074
Received Dialysis , No(%)	513 (5.7)	442 (5.5)	71 (7.1)	0.062	0.062	136 (7.0)	69 (7.1)	67 (6.9)	0.929	0.038
Mechanical Ventilation , No(%)	5245 (58.4)	4803 (60.3)	442 (43.9)	<0.001	0.332	864 (44.5)	433 (44.6)	431 (44.4)	0.964	0.006
Clinical scores / Indicators of disease severity
Sofa Score,median [IQR]	15.00 [14.00, 16.00]	15.00 [14.00, 16.00]	15.00 [14.00, 16.00]	<0.001	0.14	15.00 [14.00, 16.00]	15.00 [14.00, 17.00]	15.00 [14.00, 16.00]	0.493	0.041
GCS Score,median [IQR]	14.27 [12.50, 15.00]	14.33 [12.50, 15.00]	14.00 [12.49, 15.00]	0.001	0.055	14.04 [12.31, 15.00]	14.29 [12.00, 15.00]	14.00 [12.50, 15.00]	0.135	0.001
Apsiii Score,median [IQR]	61.00 [47.00, 78.93]	61.00 [46.80, 78.00]	64.00 [47.40, 80.24]	0.023	0.064	62.00 [46.80, 79.00]	61.00 [46.00, 77.00]	63.50 [47.00, 80.00]	0.107	0.063
Postoperative Status , No(%)	2237 (24.9)	1942 (24.4)	295 (29.3)	0.001	0.111	562 (29.0)	278 (28.7)	284 (29.3)	0.802	0.054
Bone Marrow Suppression , No(%)	402 (4.5)	291 (3.7)	111 (11.0)	<0.001	0.286	159 (8.2)	52 (5.4)	107 (11.0)	<0.001	0.208
Bacterial Infection , No(%)	2686 (29.9)	2210 (27.7)	476 (47.3)	<0.001	0.412	802 (41.3)	351 (36.2)	451 (46.5)	<0.001	0.211
Immunosuppression , No(%)	300 (3.3)	264 (3.3)	36 (3.6)	0.73	0.014	66 (3.4)	32 (3.3)	34 (3.5)	0.9	0.031
Outcomes
Death in ICU, No(%)	599 (6.7)	514 (6.4)	85 (8.4)	0.02	0.076	134 (6.9)	55 (5.7)	79 (8.1)	0.039	0.098
ICU LOS (days),median [IQR]	2.70 [1.54, 5.02]	2.57 [1.49, 4.79]	3.92 [1.92, 8.02]	<0.001	0.355	3.04 [1.77, 5.99]	2.66 [1.66, 4.75]	3.89 [1.91, 7.94]	<0.001	0.342
Delirium, No(%)	2669 (29.7)	2028 (25.4)	641 (63.7)	<0.001	0.833	848 (43.7)	225 (23.2)	623 (64.2)	<0.001	0.909
Abbreviations: SPO2: Saturation of Peripheral Oxygen; NIBP: Non-invasive Blood Pressure; WBC: White Blood Cell; BUN: Blood urea nitrogen; INR: International Normalized Ratio; PT: Prothrombin Time; PTT: Partial Thromboplastin Time; COPD: Chronic Obstructive Pulmonary Disease; Sepsis-3: Third International Consensus Definition of Sepsis and Septic Shock; SOFA: Sequential Organ Failure Assessment; A…

## Sheet: Table 2
Table 2: The relationship between autoimmune diseases（AID） and delirium incidence before and after propensity score matching
	HR, 95%CI	P value
Univariate Model
Crude model	1.879 (1.718–2.055)	< 0.001
PSM	1.746 (1.496–2.037)	< 0.001
IPTW	1.588 (1.354–1.862)	< 0.001
Multivariate Model
Crude model	2.171 (1.957–2.406)	< 0.001
PSM	2.376 (2.025–2.788)	< 0.001
IPTW	2.365 (2.018–2.773)	< 0.001
Abbreviations: PSM: Propensity Score Matching; IPTW: Inverse Probability of Treatment Weighting; HR: hazard ratios; 95%CI: 95% confidence intervals.

## Sheet: Table 3
Table 3: The association of autoimmune diseases（AID） and continuity secondary outcomes in the PSM matched cohort
Secondary Outcome	Exposures	Non- AID	AID	MD(95%CI)	P-value
		n=970	n=970
ICU Los(days), median(IQR)	AID	2.65(1.65-4.75)	3.89((1.90-7.94)	6.5(3.7-11.3)	<0.001
Abbreviations: IQR: inter quartile range; AID: Autoimmune Diseases; Los: Length of stays; 95%CI: 95% confidence intervals; MD with 95%CI was caclated using Hodges-Lehmann extimator.

## Sheet: Table 4
Table 4: Univariate and Multivariate competing risk analysis before and after propensity score matching
	SHR, 95%CI	P value
Before PSM
Univariate competing risk analysis	1.72 (1.59–1.87)	< 0.001
Multivariable competing risk analysis	1.81 (1.64–2.01)	< 0.001
After PSM
Univariate competing risk analysis	2.44 (1.26–4.74)	< 0.001
Multivariable competing risk analysis	1.64 (1.39–1.94)	< 0.001
Abbreviations: PSM: Propensity Score Matching; IPTW: Inverse Probability of Treatment Weighting; SHR: Subhazard Ratio; 95%CI: 95% confidence intervals.

## Sheet: Table 5
Table 5:E-value for association between autoimmune diseases（AID） and delirium
Exposure	Outcomes	E-value	Upper limit of 95% CI
Autoimmune Diseases	Delirium	2.95	2.71
